# Supplementary material for: Continuous Biopotential Monitoring via Carbon Nanotubes Paper Composites (CPC) for Sustainable Health Analysis
Source: Sensors (Basel). 2023 Dec 9;23(24):9727. doi: 10.3390/s23249727 (PMC10748204; doi:10.3390/s23249727)
Supplement: Supplementary file 1 [file sensors-23-09727-s001.zip]

Archive with 2 entries (2 files):
- sensors-2728088-supplementary.mp4
- sensors-2728088-supplementary.pdf
